# Supplementary material for: Analysis of Complex Absorption After Multiple Dosing: Application to the Interaction Between the P-glycoprotein Substrate Talinolol and Rifampicin
Source: Pharm Res. 2022 Sep 26;39(12):3293–300. doi: 10.1007/s11095-022-03397-6 (PMC9780127; doi:10.1007/s11095-022-03397-6)
Supplement: Supplementary file 1 — (TXT 9.43 KB) [file 11095_2022_3397_MOESM1_ESM.txt]

Analysis of complex absorption after multiple dosing: application to the interaction between the P-glycoprotein substrate talinolol and rifampicin

Pharm. Res.

Michael Weiss1, David Z. D’Argenio2 and Werner Siegmund3
1Department of Pharmacology, Martin Luther University Halle-Wittenberg, Halle,
  Germany 
2Department of Biomedical Engineering, University of Southern California, Los Angeles, 
  CA, United States
3Department of Clinical Pharmacology, Center of Drug Absorption and Transport
 (C_DAT), University Medicine Greifswald, Greifswald, Germany

Email: michael.weiss@medizin.uni-halle.de


ADAPT Fortran code


C**********************************************************************
C                           ADAPT                                     *
C                         Version 5                                   *
C**********************************************************************
C                                                                     *
C                       MODEL - 2C-IG2multdose                        *
C                                                                     *
C    This file contains Fortran subroutines into which the user       *
C    must enter the relevant model equations and constants.           *
C    Consult the User's Guide for details concerning the format for   *
C    entered equations and definition of symbols.                     *
C                                                                     *
C       1. Symbol-  Parameter symbols and model constants             *
C       2. DiffEq-  System differential equations                     *
C       3. Output-  System output equations                           *
C       4. Varmod-  Error variance model equations                    *
C       5. Covmod-  Covariate model equations (ITS,MLEM)              *
C       6. Popinit- Population parameter initial values (ITS,MLEM)    *
C       7. Prior -  Parameter mean and covariance values (ID,NPD,STS) *
C       8. Sparam-  Secondary parameters                              *
C       9. Amat  -  System state matrix                               *
C                                                                     *
C**********************************************************************

C######################################################################C

        Subroutine SYMBOL
        Implicit None

        Include 'globals.inc'
        Include 'model.inc'

CC
C----------------------------------------------------------------------C
C                   Enter as Indicated                                 C
C----------------------------------------------------------------------C

      NDEqs   =  3   ! Enter # of Diff. Eqs.
      NSParam =  12  ! Enter # of System Parameters.
      NVparam =  2   ! Enter # of Variance Model Parameters.
      NSecPar =  1  ! Enter # of Secondary Parameters.
      NSecOut =  0  ! Enter # of Secondary Outputs (not used).
      Ieqsol  =  1  ! 
      Descr = '2C-f2ig.FOR' 

C----------------------------------------------------------------------C
C----------------------------------------------------------------------C
C
CC
C----------------------------------------------------------------------C
C     Enter Symbol for Each System Parameter (eg. Psym(1)='Kel')       C
C----c-----------------------------------------------------------------C

        Psym(1) = 'CLt'
        PSym(2) = 'V1'
        PSym(3) = 'CL2'
        PSym(4) = 'V2'
        PSym(5) = 'CL3'
        PSym(6) = 'V3' 
        PSym(7) = 'MDT1'
        PSym(8) = 'RD1'
        PSym(9) = 'MDT2'
        PSym(10) = 'RD2'
        PSym(11) = 'w'
        PSym(12) = 'F'

C----------------------------------------------------------------------C
C----------------------------------------------------------------------C
CC
C----------------------------------------------------------------------C
C    Enter Symbol for Each Variance Parameter {eg: PVsym(1)='Sigma'}   C
C----c-----------------------------------------------------------------C

       PVsym(1) = 'SDinter'
       PVsym(2) = 'SDslope'
	 

C----------------------------------------------------------------------C
C----------------------------------------------------------------------C
CC
C----------------------------------------------------------------------C
C    Enter Symbol for Each Secondary Parameter {eg: PSsym(1)='CLt'}    C
C----c-----------------------------------------------------------------C
       PSsym(1)='MIT'
       
C----------------------------------------------------------------------C
C----------------------------------------------------------------------C
C
        Return
        End


C######################################################################C

        Subroutine DIFFEQ(T,X,XP)
        Implicit None

        Include 'globals.inc'
        Include 'model.inc'

        Real*8 T,X(MaxNDE),XP(MaxNDE)

CC
C----------------------------------------------------------------------C
C     Enter Differential Equations Below  {e.g.  XP(1) = -P(1)*X(1) }  C
C----c-----------------------------------------------------------------C
       Real*8 fI, MDT1, RD1,MDT2, RD2,w,f,fIdose,trel
       Integer I 
       MDT1=P(7)
       RD1=P(8)
       MDT2=P(9)
       RD2=P(10)
       w=P(11)
       F=P(12)


        fI = 0.0
      fIdose = 0.0
      Do I = 1, curDN-1
        trel = T-Dostim(I)
        if (trel == 0.0) then
          fIdose=0
        else
          fIdose= Bolus(I,1)*(dsin(w)*dsqrt(MDT1/(2*3.14159*RD1*trel**3
     x           ))*dexp(-(trel-MDT1)**2/(2.0D0*RD1*MDT1*trel))
     x +(1-dsin(w))*dsqrt(MDT2/(2*3.14159*RD2*trel**3))*
     x           dexp(-(trel-MDT2)**2/(2.0D0*RD2*MDT2*trel)))   
          fI = fI + fIdose
        endif
      End Do
C   Current dose
      trel = T-Dostim(CurDN)
      if (trel > 0.0) then
       fIdose= Bolus(CurDN,1)*(dsin(w)*dsqrt(MDT1/(2*3.14159*RD1*trel**3
     x           ))*dexp(-(trel-MDT1)**2/(2.0D0*RD1*MDT1*trel))
     x +(1-dsin(w))*dsqrt(MDT2/(2*3.14159*RD2*trel**3))*
     x           dexp(-(trel-MDT2)**2/(2.0D0*RD2*MDT2*trel))) 
        fI = fI + fIdose
      endif
      
	
      
	 

C 2C PK Model with 2IG Systemic Drug Delivery fI
         
	XP(1) = -(P(1)+P(3)+P(5))/P(2)*X(1) + P(3)/P(4)*X(2) + 
     x                P(5)/P(6)*X(3) + F*fI
      XP(2) = P(3)/P(2)*X(1) - P(3)/P(4)*X(2)  
      XP(3) = P(5)/P(2)*X(1) - P(5)/P(6)*X(3)
         

     
C----------------------------------------------------------------------C
C----------------------------------------------------------------------C
C
        Return
        End


C######################################################################C

        Subroutine OUTPUT(Y,T,X)
        Implicit None

        Include 'globals.inc'
        Include 'model.inc'

        Real*8 Y(MaxNOE),T,X(MaxNDE)

CC
C----------------------------------------------------------------------C
C     Enter Output Equations Below   {e.g.  Y(1) = X(1)/P(2) }         C
C----c-----------------------------------------------------------------C

C  Note: X(1), X(2) and X(3) are the amounts in each compartment
       

        Y(1)=X(1)/P(2)
	  

C----------------------------------------------------------------------C
C----------------------------------------------------------------------C
C
        Return
        End


C######################################################################C

        Subroutine VARMOD(V,T,X,Y)
        Implicit None

        Include 'globals.inc'
        Include 'model.inc'

        Real*8 V(MaxNOE),T,X(MaxNDE),Y(MaxNOE)

CC
C----------------------------------------------------------------------C
C       Enter Variance Model Equations Below                           C
C        {e.g. V(1) = (PV(1) + PV(2)*Y(1))**2 }                        C
C----c-----------------------------------------------------------------C

        V(1) = (PV(1) + PV(2)*Y(1))**2
        
C----------------------------------------------------------------------C
C######################################################################C
        Return
        End

C######################################################################C


        Subroutine SPARAM(PS,P,IC)
        Implicit None

        Include 'globals.inc'

        Real*8 PS(MaxNSECP), P(MaxNSP+MaxNDE), IC(MaxNDE) 

CC
C----------------------------------------------------------------------C
C       Enter Equations Defining Secondary Paramters                   C
C           {  e.g.  PS(1) = P(1)*P(2)   }                             C
C----c-----------------------------------------------------------------C
        PS(1) = P(7)*dsin(P(11))+P(9)*(1-dsin(P(11)))
        

C----------------------------------------------------------------------C
C
        Return
        End
        
 C######################################################################C 


+++++++++++++++++++++++++++++++++++++++++++++++++++++++++++++++++++++++++++

C Example of data file (subject 1) for multiple dosing

+++++++++++++++++++++++++++++++++++++++++++++++++++++++++++++++++++++++++++

p1	
0	
1	
7	
0	100000000
24	100000000
48	100000000
72	100000000
96	100000000
120	100000000
144	100000000
1	
18	
72	33.93
96	33.35
120	28.84
144	40.06
144.5	45.76
145	118.63
145.5	107.77
146	117.66
146.5	330.5
147	317.29
147.5	272.72
148	210.35
150	148.99
152	139.64
156	89.21
160	75.84
168	49.67
180	35.6
